# Supplementary material for: Adsorption Studies of Salmonella Enteritidis and Escherichia coli on Chitosan-Coated Magnetic Nanoparticles
Source: Cells. 2025 Feb 5;14(3):225. doi: 10.3390/cells14030225 (PMC11817960; doi:10.3390/cells14030225)
Supplement: Supplementary file 1 [file cells-14-00225-s001.zip]

Archive with 1 entries (1 files):
- cells-3350947-supplementary.pdf
